# Supplementary material for: Mature tau pathology is not improved by interfering with interleukin-1 receptor signaling in two mouse models of tauopathy
Source: PLoS One. 2025 Nov 5;20(11):e0335409. doi: 10.1371/journal.pone.0335409 (PMC12588532; doi:10.1371/journal.pone.0335409)
Supplement: S1 Dataset — (XLSX) [file pone.0335409.s004.xlsx]

## Sheet: HEKBlue
																			PBS			Il1b (100ng/ml)			PBS			Il1b (100ng/ml)
																			1	2	3	4	5	6	7	8	9	10	11	12
																	Un1	A	0.099	0.091	0.089	2.451	2.437	2.453	0.071	0.07	0.072	2.257	2.395	2.277	scrry 5
																	Un 6	B	0.085	0.081	0.079	2.258	2.411	2.3	0.07	0.074	0.072	2.152	2.278	2.074	scrry 10
																	gfp 2	C	0.078	0.077	0.073	2.212	2.367	2.233	0.04	0.04	0.04	0.04	0.039	0.04	il1ra 9
																	gfp7	D	0.08	0.073	0.075	2.142	2.268	2.059	0.04	0.04	0.04	0.04	0.04	0.04	il1ra 12
																	mcsig3	E	0.079	0.077	0.078	2.297	2.267	2.381	0.039	0.04	0.041	0.041	0.041	0.04	after change media+il1b
																	mcsig8	F	0.087	0.082	0.08	2.327	2.536	2.293	0.039	0.04	0.04	0.041	0.042	0.04
																	il1ra4	G	0.073	0.072	0.073	0.102	0.102	0.098	0.047	0.041	0.041	0.046	0.043	0.041
																	il1ra9	H	0.076	0.076	0.075	0.11	0.095	0.113	0.04	0.048	0.043	0.04	0.042	0.042
	1	2	3	4	5	6	7	8	9	10	11	12
A	0.099	0.091	0.089	2.451	2.437	2.453	0.071	0.07	0.072	2.257	2.395	2.277
B	0.085	0.081	0.079	2.258	2.411	2.3	0.07	0.074	0.072	2.152	2.278	2.074
C	0.078	0.077	0.073	2.212	2.367	2.233	0.04	0.04	0.04	0.04	0.039	0.04
D	0.08	0.073	0.075	2.142	2.268	2.059	0.04	0.04	0.04	0.04	0.04	0.04
E	0.079	0.077	0.078	2.297	2.267	2.381	0.039	0.04	0.041	0.041	0.041	0.04
F	0.087	0.082	0.08	2.327	2.536	2.293	0.039	0.04	0.04	0.041	0.042	0.04
G	0.073	0.072	0.073	0.102	0.102	0.098	0.047	0.041	0.041	0.046	0.043	0.041								pbs	il1b		Il1b/pbs			Mtt pbs	Mtt ilb		Normalized pbs	Normalized il1b	il1b/pbs
H	0.076	0.076	0.075	0.11	0.095	0.113	0.04	0.048	0.043	0.04	0.042	0.042
																		Un1		0.093	2.447		26.3118						#DIV/0!	#DIV/0!	#DIV/0!
																		Un 6		0.0816667	2.323		28.4449						#DIV/0!	#DIV/0!	#DIV/0!
																		gfp 2		0.076	2.27067		29.8772						#DIV/0!	#DIV/0!	#DIV/0!
																		gfp7		0.076	2.15633		28.3728						#DIV/0!	#DIV/0!	#DIV/0!
																		mcsig3		0.078	2.315		29.6795						#DIV/0!	#DIV/0!	#DIV/0!
																		mcsig8		0.083	2.38533		28.739						#DIV/0!	#DIV/0!	#DIV/0!
																		il1ra4		0.0726667	0.100667		1.38532						#DIV/0!	#DIV/0!	#DIV/0!
																		il1ra9		0.0756667	0.106		1.40088						#DIV/0!	#DIV/0!	#DIV/0!
																		scrry 5		0.071	2.30967		32.5305						#DIV/0!	#DIV/0!	#DIV/0!
																		scrry 10		0.072	2.168		30.1111						#DIV/0!	#DIV/0!	#DIV/0!

## Sheet: MTT
																			PBS			Il1b (100ng/ml)			PBS			Il1b (100ng/ml)
																			1	2	3	4	5	6	7	8	9	10	11	12
																	Un1	A	1.06833	1.44333	1.43633	1.51633	1.59433	1.41233	1.38833	1.24833	1.27433	1.15333	1.10333	1.32933	scrry 5
																	Un 6	B	1.32233	1.60533	1.67833	1.57133	1.62933	1.54433	1.68233	1.81733	1.71633	1.63133	1.27933	1.39533	scrry 10
																	gfp 2	C	1.29233	1.73933	1.52933	1.35133	1.49633	1.30433
																	gfp7	D	1.26133	1.42333	1.39633	1.43533	1.38233	1.29233
																	mcsig3	E	1.13333	1.38133	1.45533	1.44533	1.45633	1.29933
																	mcsig8	F	1.14333	1.42133	1.43433	1.37133	1.30333	1.43833
																	il1ra4	G	1.19733	1.31633	1.40533	1.34733	1.38233	1.37233
																	il1ra9	H	1.14033	1.21233	1.18533	1.10833	1.22833	1.14833
	1	2	3	4	5	6	7	8	9	10	11	12
A	1.06833	1.44333	1.43633	1.51633	1.59433	1.41233	1.38833	1.24833	1.27433	1.15333	1.10333	1.32933
B	1.32233	1.60533	1.67833	1.57133	1.62933	1.54433	1.68233	1.81733	1.71633	1.63133	1.27933	1.39533
C	1.29233	1.73933	1.52933	1.35133	1.49633	1.30433	-0.0776667	-0.0776667	-0.0786667	-0.0776667	-0.0766667	-0.0786667
D	1.26133	1.42333	1.39633	1.43533	1.38233	1.29233	-0.0786667	-0.0786667	-0.0786667	-0.0786667	-0.0776667	-0.0776667
E	1.13333	1.38133	1.45533	1.44533	1.45633	1.29933	-0.0776667	-0.0736667	-0.0776667	-0.0836667	-0.0776667	-0.0766667
F	1.14333	1.42133	1.43433	1.37133	1.30333	1.43833	-0.0766667	-0.0776667	-0.0776667	-0.0786667	-0.0776667	-0.0786667
G	1.19733	1.31633	1.40533	1.34733	1.38233	1.37233	-0.0726667	-0.0726667	-0.0816667	-0.0776667	-0.0776667	-0.0766667								pbs	il1b		Il1b/pbs
H	1.14033	1.21233	1.18533	1.10833	1.22833	1.14833	0.00533333	-0.00366667	-0.00166667	-0.0766667	-0.0786667	-0.0776667
																		Un1		1.316	1.50767		1.14564
																		Un 6		1.53533	1.58167		1.03018
																		gfp 2		1.52033	1.384		0.910327
																		gfp7		1.36033	1.37		1.00711
																		mcsig3		1.32333	1.40033		1.05819
																		mcsig8		1.333	1.371		1.02851
																		il1ra4		1.30633	1.36733		1.0467
																		il1ra9		1.17933	1.16167		0.98502
																		scrry 5		1.30367	1.19533		0.916901
																		scrry 10		1.73867	1.43533		0.825537

## Sheet: Tg4510 Animal ID
ILR No.	Sex	Injection
ILR02	M	AAV9 GFPW
ILR03	M	AAV9 GFPW
ILR07	M	AAV9 GFPW
ILR10	F	AAV9 GFPW
ILR11	F	AAV9 GFPW
ILR13	M	AAV9 GFPW
ILR14	M	AAV9 GFPW
ILR18	M	AAV9 GFPW
ILR21	F	AAV9 GFPW
ILR22	F	AAV9 GFPW
ILR23	M	AAV9 GFPW
ILR25	M	AAV9 GFPW
ILR01	M	AAV9 IL1Ra-IG
ILR04	M	AAV9 IL1Ra-IG
ILR05	M	AAV9 IL1Ra-IG
ILR06	F	AAV9 IL1Ra-IG
ILR09	F	AAV9 IL1Ra-IG
ILR12	M	AAV9 IL1Ra-IG
ILR15	M	AAV9 IL1Ra-IG
ILR16	F	AAV9 IL1Ra-IG
ILR17	M	AAV9 IL1Ra-IG
ILR19	F	AAV9 IL1Ra-IG
ILR24	M	AAV9 IL1Ra-IG
ILR27	F	AAV9 IL1Ra-IG
ILR29	F	AAV9 IL1Ra-IG

## Sheet: Tg4510 IL1Ra ELISA
ILR No.	Injection	RACX BCA (mg/mL)	RACX IL1Ra (ng/mL)	RACX IL1Ra (ng/mg)			LACX BCA (mg/mL)	LACX IL1Ra (ng/mL)	LACX IL1Ra (ng/mg)				293T Expression Test	IL1RA Conc. (ng/uL)	Dilution Factor	Sample Conc. (ng/uL)	BCA (mg/mL)	IL1Ra (ug/mg)
ILR01	AAV9 IL1Ra-IG	8.70902	65.7605	7.55085			7.70768	1.63658	0.212331				Lysate 1	727.589	2000	1455178	10.6389	136.779
ILR04	AAV9 IL1Ra-IG	7.971	99.63	12.4991			7.95246	2.70262	0.339847				Lysate 2	648.265	2000	1296530	9.65727	134.254
ILR05	AAV9 IL1Ra-IG	7.74848	13.879	1.79119			7.43695	1.11339	0.14971				Lysate 3	584.288	2000	1168576	10.8053	108.149
ILR06	AAV9 IL1Ra-IG	7.38901	299.842	40.5795			6.10969	6.21653	1.01749				Media 1	548.541	500	274270		274.271
ILR09	AAV9 IL1Ra-IG	7.4147	17.799	2.4005			7.62609	1.0673	0.139954				Media 2	478.92	500	239460		239.46
ILR12	AAV9 IL1Ra-IG	7.44827	229.239	30.7776			7.7376	5.96593	0.771031				Media 3	441.773	500	220886		220.887
ILR15	AAV9 IL1Ra-IG	8.09338	413.798	51.128			7.57788	#VALUE!
ILR16	AAV9 IL1Ra-IG	6.22473	265.324	42.6242			5.23125	6.11971	1.16984
ILR17	AAV9 IL1Ra-IG	6.93258	343.127	49.4949			7.4147	#VALUE!
ILR19	AAV9 IL1Ra-IG	7.41099	47.249	6.37553			8.17127	3.96684	0.485463
ILR24	AAV9 IL1Ra-IG	7.55563	494.021	65.3844			8.5718	#VALUE!
ILR27	AAV9 IL1Ra-IG	7.63302	294.283	38.5539			8.22562	6.61453	0.804137
ILR29	AAV9 IL1Ra-IG	7.68531	349.371	45.4596			8.39643	#VALUE!
ILR02	AAV9 GFPW	7.70768	0.493944	0.0640846			7.67431	0.329148	0.0428896
ILR03	AAV9 GFPW	7.64464	1.06786	0.139687			8.21577	0.356502	0.0433924
ILR07	AAV9 GFPW	7.89795	0.545907	0.0691201			8.71713	0.29691	0.0340605
ILR10	AAV9 GFPW	7.69577	0.778467	0.101155			7.92235	0.376527	0.0475272
ILR11	AAV9 GFPW	7.48517	0.398307	0.0532129			7.70027	0.265872	0.0345276

## Sheet: Tg4510 Total tau ELISA
S1
ILR No.	Injection	RACX (ug/mL)	BCA (mg/mL)	Total Tau (ug/mg)		LACX (ug/mL)	BCA (mg/mL)	Total Tau (ug/mg)		Ratio (raw)	Ratio (ug/mg)
ILR02	AAV9 GFPW	64.5314	7.70768	8.37234		74.7863	7.67431	9.74502		0.862877	0.859141	9745.02
ILR03	AAV9 GFPW	43.7863	7.64464	5.72771		61.5314	8.21577	7.48942		0.711609	0.764773	7489.42
ILR07	AAV9 GFPW	24.42	7.89795	3.09194		28.3756	8.71713	3.25515		0.8606	0.949862	3255.15
ILR10	AAV9 GFPW	40.5756	7.69577	5.27245		47.0867	7.92235	5.94352		0.861721	0.887092	5943.52
ILR11	AAV9 GFPW	60.198	7.48517	8.04231		67.7471	7.70027	8.79801		0.888571	0.914105	8798.01
ILR13	AAV9 GFPW	61.1756	7.86309	7.78009		60.4422	7.65742	7.89329		1.01213	0.985659	7893.29
ILR14	AAV9 GFPW	55.551	7.8449	7.08115		62.1784	8.08968	7.68615		0.893412	0.921288	7686.15
ILR18	AAV9 GFPW	33.3533	7.37158	4.52458		38.62	7.90841	4.88341		0.863629	0.926521	4883.41
ILR21	AAV9 GFPW	51.9756	8.12453	6.39736		61.3089	8.36157	7.33222		0.847765	0.8725	7332.22
ILR22	AAV9 GFPW	51.1533	8.18379	6.25057		56.1756	8.23608	6.82067		0.910598	0.916416	6820.67
ILR23	AAV9 GFPW	43.5314	7.23298	6.01846		64.1196	8.79803	7.28795		0.678909	0.825809	7287.95
ILR25	AAV9 GFPW	41.1756	8.1803	5.0335		45.6644	7.92932	5.75894		0.901698	0.874033	5758.94
ILR01	AAV9 IL1Ra-IG	89.002	8.70902	10.2195		77.0608	7.70768	9.99792		1.15496	1.02216	9997.92
ILR04	AAV9 IL1Ra-IG	54.8451	7.971	6.88058		64.7078	7.95246	8.13684		0.84758	0.845609	8136.84
ILR05	AAV9 IL1Ra-IG	66.9235	7.74848	8.63699		64.8647	7.43695	8.72195		1.03174	0.990259	8721.95
ILR06	AAV9 IL1Ra-IG	41.2867	7.38901	5.58758		33.6867	6.10969	5.51364		1.22561	1.01341	5513.64
ILR09	AAV9 IL1Ra-IG	67.649	7.4147	9.12363		63.7667	7.62609	8.36164		1.06088	1.09113	8361.64
ILR12	AAV9 IL1Ra-IG	41.22	7.44827	5.53417		48.2867	7.7376	6.24052		0.853652	0.886812	6240.52
ILR15	AAV9 IL1Ra-IG	59.8059	8.09338	7.38948		67.9039	7.57788	8.96081		0.880743	0.824644	8960.81
ILR16	AAV9 IL1Ra-IG	38.2867	6.22473	6.15074		29.22	5.23125	5.58566		1.31029	1.10117	5585.66
ILR17	AAV9 IL1Ra-IG	53.1	6.93258	7.65949		62.1392	7.4147	8.38054		0.854533	0.913961	8380.54
ILR19	AAV9 IL1Ra-IG	50.9039	7.41099	6.86871		67.8451	8.17127	8.30289		0.750296	0.827267	8302.89
ILR24	AAV9 IL1Ra-IG	53.3941	7.55563	7.0668		69.0608	8.5718	8.05674		0.773147	0.877129	8056.74
ILR27	AAV9 IL1Ra-IG	40.2422	7.63302	5.27212		45.9756	8.22562	5.58931		0.875296	0.943251	5589.31
ILR29	AAV9 IL1Ra-IG	49.6644	7.68531	6.46226		55.1756	8.39643	6.57131		0.900117	0.983404	6571.31
FA
ILR No.	Injection	RACX (ug/mL)	BCA (mg/mL)	Total Tau (ug/mg)		LACX (ug/mL)	BCA (mg/mL)	Total Tau (ug/mg)		Ratio (raw)	Ratio (ug/mg)
ILR02	AAV9 GFPW	9.23095	1.94047	4.75708		9.87381	2.77264	3.56116		0.934893	1.33582	3561.16
ILR03	AAV9 GFPW	7.82619	2.18197	3.58675		10.1833	3.212	3.1704		0.768529	1.13132	3170.4
ILR07	AAV9 GFPW	5.44688	2.58153	2.10994		5.96771	3.20388	1.86265		0.912725	1.13276	1862.65
ILR10	AAV9 GFPW	5.68646	2.2745	2.50009		8.31146	2.50408	3.31917		0.684171	0.753229	3319.17
ILR11	AAV9 GFPW	8.93333	1.45455	6.14164		12.4333	2.33909	5.31545		0.718499	1.15543	5315.45
ILR13	AAV9 GFPW	16.8844	2.0062	8.41611		12.6865	3.10707	4.08309		1.3309	2.06121	4083.09
ILR14	AAV9 GFPW	9.71905	3.04906	3.18756		11.9214	2.26635	5.26018		0.815259	0.605979	5260.18
ILR18	AAV9 GFPW	8.54063	2.02832	4.21068		11.8427	2.75026	4.30604		0.721172	0.977855	4306.04
ILR21	AAV9 GFPW	10.1969	2.70877	3.7644		11.5823	2.07258	5.58834		0.880385	0.673616	5588.34
ILR22	AAV9 GFPW	7.33229	1.68257	4.35779		12.0406	2.22471	5.41222		0.608963	0.805176	5412.22
ILR23	AAV9 GFPW	5.56429	1.52438	3.65019		12.4929	2.77555	4.50104		0.445397	0.810965	4501.04
ILR25	AAV9 GFPW	7.41563	1.90109	3.90073		7.05104	3.35325	2.10275		1.05171	1.85506	2102.75
ILR01	AAV9 IL1Ra-IG	23.0881	2.99668	7.70455		15.3024	3.58735	4.26565		1.50879	1.80618	4265.65
ILR04	AAV9 IL1Ra-IG	11.5048	2.85993	4.02275		9.24286	2.63588	3.50655		1.24472	1.14721	3506.55
ILR05	AAV9 IL1Ra-IG	13.1833	3.0025	4.39078		10.3619	3.00832	3.44441		1.27229	1.27475	3444.41
ILR06	AAV9 IL1Ra-IG	7.63437	2.61195	2.92286		6.20729	1.92045	3.23221		1.2299	0.904292	3232.21
ILR09	AAV9 IL1Ra-IG	9.3619	2.32455	4.02741		9.6	3.05779	3.13953		0.975198	1.28281	3139.53
ILR12	AAV9 IL1Ra-IG	6.03021	2.52897	2.38445		8.33229	2.98537	2.79104		0.723715	0.854321	2791.04
ILR15	AAV9 IL1Ra-IG	8.56429	2.25471	3.79839		12.4571	2.68826	4.63391		0.6875	0.819694	4633.91
ILR16	AAV9 IL1Ra-IG	5.01979	1.22618	4.09385		5.20729	1.54704	3.36598		0.963993	1.21624	3365.98
ILR17	AAV9 IL1Ra-IG	6.56429	1.44873	4.53106		9.32619	1.88809	4.93947		0.703855	0.917316	4939.47
ILR19	AAV9 IL1Ra-IG	8.24286	2.09177	3.94061		11.6	2.76391	4.19696		0.710591	0.938921	4196.96
ILR24	AAV9 IL1Ra-IG	7.19524	1.73679	4.14284		12.3976	2.58351	4.79875		0.580373	0.863315	4798.75
ILR27	AAV9 IL1Ra-IG	6.19688	1.66598	3.71967		12.499	2.54557	4.91008		0.495791	0.757557	4910.08
ILR29	AAV9 IL1Ra-IG	11.9052	2.65345	4.4867		11.1552	2.54557	4.3822		1.06723	1.02385	4382.2

## Sheet: Tg4510 pS199 ELISA
S1
ILR No.	Injection	RACX (ng/mL)	BCA (mg/mL)	pS199 Tau (ng/mg)		LACX (ng/mL)	BCA (mg/mL)	pS199 Tau (ng/mg)		Ratio	Ratio (ng/mg)
ILR02	AAV9 GFPW	835.906	7.70768	108.451		921.287	7.67431	120.048		0.907325	0.903396
ILR03	AAV9 GFPW	767.485	7.64464	100.395		952.865	8.21577	115.98		0.80545	0.865625
ILR07	AAV9 GFPW	1339.82	7.89795	169.641		1523.85	8.71713	174.811		0.879235	0.97043
ILR10	AAV9 GFPW	716.208	7.69577	93.0652		772.458	7.92235	97.5037		0.927181	0.954479
ILR11	AAV9 GFPW	942.339	7.48517	125.894		1073.33	7.70027	139.389		0.877956	0.903186
ILR13	AAV9 GFPW	798.847	7.86309	101.595		832.875	7.65742	108.767		0.959144	0.934057
ILR14	AAV9 GFPW	773.333	7.8449	98.5778		790.292	8.08968	97.6915		0.978541	1.00907
ILR18	AAV9 GFPW	673.847	7.37158	91.4115		759.958	7.90841	96.095		0.88669	0.951262
ILR21	AAV9 GFPW	757.875	8.12453	93.2823		741.208	8.36157	88.6446		1.02249	1.05232
ILR22	AAV9 GFPW	753.708	8.18379	92.0977		959.958	8.23608	116.555		0.785147	0.790163
ILR23	AAV9 GFPW	783.86	7.23298	108.373		966.316	8.79803	109.833		0.811184	0.986705
ILR25	AAV9 GFPW	735.653	8.1803	89.9298		742.597	7.92932	93.6521		0.990648	0.960254
ILR01	AAV9 IL1Ra-IG	896.725	8.70902	102.965		893.216	7.70768	115.886		1.00393	0.8885
ILR04	AAV9 IL1Ra-IG	900.819	7.971	113.012		960.468	7.95246	120.776		0.937896	0.935714
ILR05	AAV9 IL1Ra-IG	998.48	7.74848	128.861		1046.43	7.43695	140.707		0.954175	0.915812
ILR06	AAV9 IL1Ra-IG	899.542	7.38901	121.74		805.792	6.10969	131.887		1.11635	0.923064
ILR09	AAV9 IL1Ra-IG	1153.45	7.4147	155.563		1109.59	7.62609	145.499		1.03953	1.06916
ILR12	AAV9 IL1Ra-IG	666.903	7.44827	89.5379		725.931	7.7376	93.8186		0.918687	0.954373
ILR15	AAV9 IL1Ra-IG	863.392	8.09338	106.679		958.129	7.57788	126.438		0.901123	0.843727
ILR16	AAV9 IL1Ra-IG	736.347	6.22473	118.294		487.042	5.23125	93.1023		1.51188	1.27058
ILR17	AAV9 IL1Ra-IG	820.117	6.93258	118.299		902.573	7.4147	121.728		0.908643	0.971835
ILR19	AAV9 IL1Ra-IG	816.023	7.41099	110.11		912.515	8.17127	111.674		0.894258	0.985997
ILR24	AAV9 IL1Ra-IG	717.193	7.55563	94.9217		1143.51	8.5718	133.404		0.627186	0.711538
ILR27	AAV9 IL1Ra-IG	821.764	7.63302	107.659		930.097	8.22562	113.073		0.883525	0.952118
ILR29	AAV9 IL1Ra-IG	776.625	7.68531	101.053		757.875	8.39643	90.2616		1.02474	1.11956
FA
ILR No.	Injection	RACX (ng/mL)	BCA (mg/mL)	pS199 Tau (ng/mg)		LACX (ng/mL)	BCA (mg/mL)	pS199 Tau (ng/mg)		Ratio	Ratio (ng/mg)
ILR02	AAV9 GFPW	542.747	1.94047	279.699		414.569	2.77264	149.522		1.30918	1.87063
ILR03	AAV9 GFPW	550.019	2.18197	252.074		522.704	3.212	162.735		1.05226	1.54899
ILR07	AAV9 GFPW	373.256	2.58153	144.587		364.705	3.20388	113.832		1.02345	1.27018
ILR10	AAV9 GFPW	321.76	2.2745	141.464		334.542	2.50408	133.599		0.961793	1.05887
ILR11	AAV9 GFPW	492.706	1.45455	338.734		520.649	2.33909	222.586		0.94633	1.52181
ILR13	AAV9 GFPW	336.364	2.0062	167.663		310.677	3.10707	99.9903		1.08268	1.67679
ILR14	AAV9 GFPW	484.461	3.04906	158.889		466.28	2.26635	205.74		1.03899	0.772278
ILR18	AAV9 GFPW	341.267	2.02832	168.251		371.89	2.75026	135.22		0.917656	1.24427
ILR21	AAV9 GFPW	342.465	2.70877	126.428		322.068	2.07258	155.395		1.06333	0.813596
ILR22	AAV9 GFPW	299.218	1.68257	177.834		324.62	2.22471	145.916		0.921749	1.21874
ILR23	AAV9 GFPW	457.841	1.52438	300.345		526.068	2.77555	189.537		0.870308	1.58463
ILR25	AAV9 GFPW	282.146	1.90109	148.413		268.127	3.35325	79.9604		1.05228	1.85608
ILR01	AAV9 IL1Ra-IG	575.946	2.99668	192.195		591.159	3.58735	164.79		0.974266	1.1663
ILR04	AAV9 IL1Ra-IG	516.46	2.85993	180.585		460.595	2.63588	174.74		1.12129	1.03345
ILR05	AAV9 IL1Ra-IG	555.621	3.0025	185.053		464.616	3.00832	154.444		1.19587	1.19819
ILR06	AAV9 IL1Ra-IG	333.502	2.61195	127.683		319.061	1.92045	166.139		1.04526	0.768532
ILR09	AAV9 IL1Ra-IG	540.082	2.32455	232.339		459.207	3.05779	150.176		1.17612	1.54711
ILR12	AAV9 IL1Ra-IG	301.667	2.52897	119.284		308.912	2.98537	103.475		0.976547	1.15278
ILR15	AAV9 IL1Ra-IG	400.982	2.25471	177.842		490.324	2.68826	182.395		0.81779	0.975037
ILR16	AAV9 IL1Ra-IG	284.401	1.22618	231.941		285.254	1.54704	184.387		0.99701	1.2579
ILR17	AAV9 IL1Ra-IG	382.118	1.44873	263.76		505.87	1.88809	267.926		0.755368	0.984451
ILR19	AAV9 IL1Ra-IG	411.548	2.09177	196.746		507.53	2.76391	183.628		0.810884	1.07144
ILR24	AAV9 IL1Ra-IG	358.313	1.73679	206.308		451.753	2.58351	174.86		0.793161	1.17984
ILR27	AAV9 IL1Ra-IG	275.794	1.66598	165.545		339.951	2.54557	133.546		0.811276	1.23961
ILR29	AAV9 IL1Ra-IG	320.904	2.65345	120.939		317.561	2.54557	124.75		1.01053	0.969444

## Sheet: Tg4510 pS396 ELISA
S1
ILR No.	Injection	RACX (ng/mL)	BCA (mg/mL)	pS396 Tau (ng/mg)		LACX (ng/mL)	BCA (mg/mL)	pS396 Tau (ng/mg)		Ratio	Ratio (ng/mg)
ILR02	AAV9 GFPW	951.911	7.70768	123.502		1097.66	7.67431	143.03		0.867221	0.863466
ILR03	AAV9 GFPW	908.267	7.64464	118.811		1177.74	8.21577	143.351		0.771197	0.828814
ILR07	AAV9 GFPW	1882.63	7.89795	238.37		2124.66	8.71713	243.734		0.886086	0.977992
ILR10	AAV9 GFPW	1035.71	7.69577	134.582		1082.19	7.92235	136.599		0.957055	0.985233
ILR11	AAV9 GFPW	1249.01	7.48517	166.864		1279.04	7.70027	166.103		0.976521	1.00458
ILR13	AAV9 GFPW	1030.35	7.86309	131.036		1074.32	7.65742	140.298		0.95907	0.933984
ILR14	AAV9 GFPW	720.88	7.8449	91.8915		637.197	8.08968	78.7666		1.13133	1.16663
ILR18	AAV9 GFPW	1145.11	7.37158	155.341		1126.16	7.90841	142.4		1.01682	1.09087
ILR21	AAV9 GFPW	1315.99	8.12453	161.978		1238.77	8.36157	148.151		1.06234	1.09333
ILR22	AAV9 GFPW	1317.42	8.18379	160.98		1486.52	8.23608	180.489		0.886246	0.891909
ILR23	AAV9 GFPW	774.534	7.23298	107.084		881.441	8.79803	100.186		0.878714	1.06885
ILR25	AAV9 GFPW	962.783	8.1803	117.695		930.251	7.92932	117.318		1.03497	1.00322
ILR01	AAV9 IL1Ra-IG	769.329	8.70902	88.337		751.311	7.70768	97.4755		1.02398	0.906248
ILR04	AAV9 IL1Ra-IG	916.676	7.971	115.001		958.718	7.95246	120.556		0.956148	0.953923
ILR05	AAV9 IL1Ra-IG	1325.88	7.74848	171.115		1437.6	7.43695	193.304		0.922293	0.885212
ILR06	AAV9 IL1Ra-IG	1378.91	7.38901	186.617		1154.05	6.10969	188.888		1.19485	0.987978
ILR09	AAV9 IL1Ra-IG	1445.6	7.4147	194.965		1400.76	7.62609	183.68		1.03201	1.06144
ILR12	AAV9 IL1Ra-IG	855.176	7.44827	114.815		969.933	7.7376	125.353		0.881685	0.915934
ILR15	AAV9 IL1Ra-IG	1076.44	8.09338	133.002		1094.85	7.57788	144.48		0.983177	0.920555
ILR16	AAV9 IL1Ra-IG	1175.14	6.22473	188.785		837.658	5.23125	160.126		1.40289	1.17898
ILR17	AAV9 IL1Ra-IG	924.684	6.93258	133.382		976.736	7.4147	131.73		0.946708	1.01255
ILR19	AAV9 IL1Ra-IG	919.879	7.41099	124.124		1066.83	8.17127	130.558		0.862258	0.950715
ILR24	AAV9 IL1Ra-IG	1086.45	7.55563	143.793		1337.5	8.5718	156.034		0.812298	0.921545
ILR27	AAV9 IL1Ra-IG	1396.07	7.63302	182.899		1550.16	8.22562	188.455		0.900602	0.970521
ILR29	AAV9 IL1Ra-IG	1244.85	7.68531	161.978		1227.33	8.39643	146.173		1.01427	1.10812
FA
ILR No.	Injection	RACX (ng/mL)	BCA (mg/mL)	pS396 Tau (ug/mg)		LACX (ng/mL)	BCA (mg/mL)	pS396 Tau (ug/mg)		Ratio	Ratio (ng/mg)
ILR02	AAV9 GFPW	2.22173	1.94047	1.14494		1.87605	2.77264	0.67663		1.18426	1.69213	676.63
ILR03	AAV9 GFPW	2.80074	2.18197	1.28358		2.97605	3.212	0.926541		0.941094	1.38535	926.541
ILR07	AAV9 GFPW	5.44688	2.58153	2.10994		5.96771	3.20388	1.86265		0.912725	1.13276	1862.65
ILR10	AAV9 GFPW	5.68646	2.2745	2.50009		8.31146	2.50408	3.31917		0.684171	0.753229	3319.17
ILR11	AAV9 GFPW	2.68222	1.45455	1.84402		2.75136	2.33909	1.17625		0.974872	1.56771	1176.25
ILR13	AAV9 GFPW	16.8844	2.0062	8.41611		12.6865	3.10707	4.08309		1.3309	2.06121	4083.09
ILR14	AAV9 GFPW	2.93284	3.04906	0.961884		2.43037	2.26635	1.07237		1.20675	0.89697	1072.37
ILR18	AAV9 GFPW	8.54063	2.02832	4.21068		11.8427	2.75026	4.30604		0.721172	0.977855	4306.04
ILR21	AAV9 GFPW	10.1969	2.70877	3.7644		11.5823	2.07258	5.58834		0.880385	0.673616	5588.34
ILR22	AAV9 GFPW	7.33229	1.68257	4.35779		12.0406	2.22471	5.41222		0.608963	0.805176	5412.22
ILR23	AAV9 GFPW	2.29951	1.52438	1.50848		2.86864	2.77555	1.03354		0.801601	1.45953	1033.54
ILR25	AAV9 GFPW	7.41563	1.90109	3.90073		7.05104	3.35325	2.10275		1.05171	1.85506	2102.75
ILR01	AAV9 IL1Ra-IG	3.56123	2.99668	1.18839		2.71062	3.58735	0.755605		1.31381	1.57277	755.605
ILR04	AAV9 IL1Ra-IG	2.95136	2.85993	1.03197		2.57605	2.63588	0.977301		1.14569	1.05594	977.301
ILR05	AAV9 IL1Ra-IG	2.96864	3.0025	0.988723		2.53901	3.00832	0.843996		1.16921	1.17148	843.996
ILR06	AAV9 IL1Ra-IG	7.63437	2.61195	2.92286		6.20729	1.92045	3.23221		1.2299	0.904292	3232.21
ILR09	AAV9 IL1Ra-IG	2.60321	2.32455	1.11988		2.58346	3.05779	0.844878		1.00765	1.32549	844.878
ILR12	AAV9 IL1Ra-IG	6.03021	2.52897	2.38445		8.33229	2.98537	2.79104		0.723715	0.854321	2791.04
ILR15	AAV9 IL1Ra-IG	1.78716	2.25471	0.792633		2.27481	2.68826	0.846205		0.785629	0.936692	846.205
ILR16	AAV9 IL1Ra-IG	5.01979	1.22618	4.09385		5.20729	1.54704	3.36598		0.963993	1.21624	3365.98
ILR17	AAV9 IL1Ra-IG	1.45506	1.44873	1.00437		2.56864	1.88809	1.36044		0.566471	0.738267	1360.44
ILR19	AAV9 IL1Ra-IG	1.98593	2.09177	0.949399		2.20321	2.76391	0.797136		0.901378	1.19101	797.136
ILR24	AAV9 IL1Ra-IG	1.26247	1.73679	0.726898		1.90198	2.58351	0.736199		0.663767	0.987366	736.199
ILR27	AAV9 IL1Ra-IG	6.19688	1.66598	3.71967		12.499	2.54557	4.91008		0.495791	0.757557	4910.08
ILR29	AAV9 IL1Ra-IG	11.9052	2.65345	4.4867		11.1552	2.54557	4.3822		1.06723	1.02385	4382.2

## Sheet: Tg4510 TOC1 ELISA
Sample	nM TOC1 Tau	TOC1 (ng/uL)		ILR No.	Injection	LACX ng/uL	BCA (mg/mL)	LACX ng/ug		RACX ng/uL	BCA (mg/mL)	RACX ng/ug
1L	11.5544	539.281		ILR02	AAV9 GFPW	470.288	8.21577	57.2421		572.004	7.64464	74.8242
1R	10.5048	490.292		ILR03	AAV9 GFPW	587.136	8.71713	67.3543		530.482	7.89795	67.1671
2L	10.0762	470.288		ILR07	AAV9 GFPW	753.263	8.08968	93.1141		666.307	7.8449	84.935
2R	12.2556	572.004		ILR10	AAV9 GFPW	674.192	8.36157	80.6298		635.324	8.12453	78.1982
3L	12.5798	587.136		ILR11	AAV9 GFPW	528.988	8.23608	64.2281		661.304	8.18379	80.8065
3R	11.3659	530.482		ILR13	AAV9 GFPW	498.857	7.92932	62.9129		546.407	8.1803	66.7955
4L	10.7955	503.856		ILR14	AAV9 GFPW	570.71	7.70768	74.0443		543.578	8.70902	62.4155
4R	12.172	568.104		ILR18	AAV9 GFPW	660.296	7.62609	86.5838		670.267	7.4147	90.3971
5L	11.138	519.844		ILR21	AAV9 GFPW	655.22	7.57788	86.4648		680.013	8.09338	84.0209
5R	11.4294	533.446		ILR22	AAV9 GFPW	683.852	5.23125	130.724		653.172	6.22473	104.932
6L	10.579	493.754		ILR23	AAV9 GFPW	756.592	7.4147	102.039		673.214	6.93258	97.1088
6R	11.6465	543.578		ILR25	AAV9 GFPW	542.153	8.5718	63.2484		607.444	7.55563	80.3962
7L	16.1392	753.263		ILR01	AAV9 IL1Ra-IG	539.281	7.67431	70.2709		490.292	7.70768	63.6108
7R	14.2761	666.307		ILR04	AAV9 IL1Ra-IG	503.856	7.92235	63.5993		568.104	7.69577	73.8204
9L	12.7621	595.647		ILR05	AAV9 IL1Ra-IG	519.844	7.70027	67.5098		533.446	7.48517	71.2671
9R	13.8616	646.964		ILR06	AAV9 IL1Ra-IG	493.754	7.65742	64.4804		543.578	7.86309	69.1303
10L	14.445	674.192		ILR09	AAV9 IL1Ra-IG	595.647	7.90841	75.3182		646.964	7.37158	87.7646
10R	13.6122	635.324		ILR12	AAV9 IL1Ra-IG	519.844	8.79803	59.0864		513.567	7.23298	71.0036
11L	11.3339	528.988		ILR15	AAV9 IL1Ra-IG	488.542	7.95246	61.4328		518.289	7.971	65.0218
11R	14.1689	661.304		ILR16	AAV9 IL1Ra-IG	475.916	7.43695	63.9935		566.794	7.74848	73.149
12L	11.138	519.844		ILR17	AAV9 IL1Ra-IG	659.286	6.10969	107.908		626.631	7.38901	84.8058
12R	11.0035	513.567		ILR19	AAV9 IL1Ra-IG	518.289	7.7376	66.9832		500.534	7.44827	67.2014
13L	10.6883	498.857		ILR24	AAV9 IL1Ra-IG	564.155	8.17127	69.0413		470.288	7.41099	63.4582
13R	11.7071	546.407		ILR27	AAV9 IL1Ra-IG	689.551	8.22562	83.8296		678.081	7.63302	88.8352
14L	12.2278	570.71		ILR29	AAV9 IL1Ra-IG	587.136	8.39643	69.9269		513.567	7.68531	66.8245
14R	11.6465	543.578
15L	10.4673	488.542
15R	11.1047	518.289
16L	10.1968	475.916
16R	12.1439	566.794
17L	14.1256	659.286
17R	13.426	626.631
18L	14.1473	660.296
18R	14.3609	670.267
19L	11.1047	518.289
19R	10.7243	500.534
21L	14.0385	655.22
21R	14.5697	680.013
22L	14.652	683.852
22R	13.9946	653.172
23L	16.2105	756.592
23R	14.4241	673.214
24L	12.0874	564.155
24R	10.0762	470.288
25L	11.616	542.153
25R	13.0149	607.444
27L	14.7741	689.551
27R	14.5283	678.081
29L	12.5798	587.136
29R	11.0035	513.567

## Sheet: Tg4510 AT8 IHC
		MFI	Area Ratio	Integrated Intensity			Ipsilateral				Contralateral						Area Ratio
ILR01	1L	66.7	0.0247	3.05313e+06			MFI	Area Ratio	Integrated Intensity	a	MFI	Area Ratio	Integrated Intensity	a	ILR No.	Injection	Ipsilateral	Contralateral
	1R	64.87	0.0343	2.80949e+06		ILR01	64.87	0.0343	2.80949e+06		66.7	0.0247	3.05313e+06		ILR02	AAV9 GFPW	0.01924	0.01635
	2L	70.07	0.0164	2.08701e+06			72.31	0.0163	3.75701e+06		70.07	0.0164	2.08701e+06		ILR03	AAV9 GFPW	0.0281167	0.0233333
	2R	72.31	0.0163	3.75701e+06			70.51	0.0291	3.38136e+06		68.09	0.0246	2.82905e+06		ILR07	AAV9 GFPW	0.01314	0.0147
	3L	68.09	0.0246	2.82905e+06			78.14	0.0194	2.38998e+06		71.55	0.0268	3.11076e+06		ILR10	AAV9 GFPW	0.0383833	0.0411833
	3R	70.51	0.0291	3.38136e+06			72.91	0.017	2.0223e+06		77.81	0.0233	3.92853e+06		ILR11	AAV9 GFPW	0.0298	0.0354667
	4L	71.55	0.0268	3.11076e+06			67.74	0.0212	2.71189e+06		64.43	0.0205	2.68492e+06		ILR13	AAV9 GFPW	0.0333833	0.0168286
	4R	78.14	0.0194	2.38998e+06		Avg	71.08	0.0228833	2.84534e+06		69.775	0.0227167	2.9489e+06		ILR14	AAV9 GFPW	0.0254667	0.03025
	5L	77.81	0.0233	3.92853e+06											ILR18	AAV9 GFPW	0.02656	0.0329333
	5R	72.91	0.017	2.0223e+06		ILR02	66.19	0.0155	1.55294e+06		64.2	0.0225	2.7181e+06		ILR21	AAV9 GFPW	0.01855	0.0343833
	6L	64.43	0.0205	2.68492e+06			64.6	0.0256	3.57815e+06		65.5	0.013	1732543		ILR22	AAV9 GFPW	0.0518833	0.0263333
	6R	67.74	0.0212	2.71189e+06			63.5	0.015	3.21487e+06		65.53	0.0175	2.6129e+06		ILR23	AAV9 GFPW	0.03205	0.0210833
							61.32	0.0188	1.86033e+06		61.36	0.0133	3.34813e+06		ILR25	AAV9 GFPW	0.0214833	0.0206667
ILR02	1L	64.2	0.0225	2.7181e+06			60.67	0.0213	2.19457e+06		63.63	0.0171	2.21877e+06		ILR01	AAV9 IL1Ra-IG	0.0228833	0.0227167
	2 L	65.5	0.013	1732543							65.88	0.0147	2.13851e+06		ILR04	AAV9 IL1Ra-IG	0.0331333	0.0262833
	2 R	66.19	0.0155	1.55294e+06		Avg	63.256	0.01924	2.48017e+06		64.35	0.01635	2.46149e+06		ILR05	AAV9 IL1Ra-IG	0.02808	0.0257333
	3 L	65.53	0.0175	2.6129e+06											ILR06	AAV9 IL1Ra-IG	0.0466333	0.0559167
	3 R	64.6	0.0256	3.57815e+06		ILR03	77.96	0.0203	442911		66.68	0.035	4.38475e+06		ILR09	AAV9 IL1Ra-IG	0.0350833	0.0245
	4 L	61.36	0.0133	3.34813e+06			72.04	0.0257	2.05525e+06		66.81	0.0309	3.21737e+06		ILR12	AAV9 IL1Ra-IG	0.02325	0.0266
	4 R	63.5	0.015	3.21487e+06			57.88	0.0558	5.56256e+06		74.14	0.0228	3.67104e+06		ILR15	AAV9 IL1Ra-IG	0.0231	0.0225333
	5 L	63.63	0.0171	2.21877e+06			75.45	0.0193	3.91728e+06		73.01	0.0167	4.43632e+06		ILR16	AAV9 IL1Ra-IG	0.0320167	0.0308
	5 R	61.32	0.0188	1.86033e+06			68.3	0.0277	2.01145e+06		76.28	0.0171	2.12065e+06		ILR17	AAV9 IL1Ra-IG	0.0337333	0.0346167
	6 L	65.88	0.0147	2.13851e+06			67.52	0.0199	1.60988e+06		62.21	0.0175	2.08294e+06		ILR19	AAV9 IL1Ra-IG	0.01385	0.0342667
	6 R	60.67	0.0213	2.19457e+06		Avg	69.8583	0.0281167	2.59989e+06		69.855	0.0233333	3.31884e+06		ILR24	AAV9 IL1Ra-IG	0.02136	0.0174
															ILR27	AAV9 IL1Ra-IG	0.02876	0.0335857
ILR03	1L	66.68	0.035	4.38475e+06		ILR04	51.79	0.0039	49868.9		54.66	0.0215	883801		ILR29	AAV9 IL1Ra-IG	0.0424	0.04145
	1R	77.96	0.0203	442911			66.4	0.0477	2.72885e+06		56.96	0.0201	2.07744e+06
	2 L	66.81	0.0309	3.21737e+06			62.8	0.0334	2.21456e+06		66.64	0.0629	8.26712e+06
	2 R	72.04	0.0257	2.05525e+06			75.47	0.0168	3.14225e+06		67.82	0.0136	3.59925e+06
	3 L	74.14	0.0228	3.67104e+06			69.57	0.0284	1.98686e+06		58.48	0.0223	2175062
	3R	57.88	0.0558	5.56256e+06			65.3	0.0686	7.06501e+06		56.91	0.0173	1.72538e+06
	4 L	73.01	0.0167	4.43632e+06		Avg	65.2217	0.0331333	2.86457e+06		60.245	0.0262833	3.12134e+06
	4 R	75.45	0.0193	3.91728e+06
	5 L	76.28	0.0171	2.12065e+06		ILR05	65.93	0.0225	2.72649e+06		76.99	0.0227	3.81824e+06
	5 R	68.3	0.0277	2.01145e+06			68.35	0.0264	4.81256e+06		66.48	0.0397	6.75414e+06
	6 L	62.21	0.0175	2.08294e+06			67.51	0.0217	2.04191e+06		66.36	0.0291	2.52506e+06
	6 R	67.52	0.0199	1.60988e+06			72.93	0.0276	2.71647e+06		68.45	0.0197	2.09477e+06
							62.54	0.0422	5.35463e+06		60.22	0.0225	1.6463e+06
ILR04	1L	54.66	0.0215	883801							61.11	0.0207	2.65141e+06
	1R	51.79	0.0039	49868.9		Avg	67.452	0.02808	3.53041e+06		66.6017	0.0257333	3.24832e+06
	2 L	56.96	0.0201	2.07744e+06
	2 R	66.4	0.0477	2.72885e+06		ILR06	53.19	0.007	221148		57.93	0.0414	3.84126e+06
	3 L	66.64	0.0629	8.26712e+06			64.94	0.0354	1.56747e+06		61.94	0.0403	3.47731e+06
	3 R	62.8	0.0334	2.21456e+06			68.52	0.0998	7.17671e+06		64.47	0.104	9.86239e+06
	4 L	67.82	0.0136	3.59925e+06			66.81	0.0236	3.19315e+06		61.93	0.0287	2.83855e+06
	4 R	75.47	0.0168	3.14225e+06			58.65	0.0548	1.54993e+06		62.15	0.0397	3.74372e+06
	5 L	58.48	0.0223	2175062			67.32	0.0592	4.98919e+06		66.8	0.0814	1.02343e+07
	5 R	69.57	0.0284	1.98686e+06		Avg	63.2383	0.0466333	3.11627e+06		62.5367	0.0559167	5.66626e+06
	6 R	65.3	0.0686	7.06501e+06
	6 L	56.91	0.0173	1.72538e+06		ILR07	61.28	0.0166	1.14049e+06		55.14	0.0103	1.00857e+06
							53.58	0.0162	1.39545e+06		49.79	0.011	984281
ILR05	1L	76.99	0.0227	3.81824e+06			61.33	0.0071	1.38913e+06		59.38	0.0124	2.82827e+06
	1R	65.93	0.0225	2.72649e+06			59.72	0.0094	581628		57.06	0.0153	1.31092e+06
	2L	66.48	0.0397	6.75414e+06			52.85	0.0164	1.6967e+06		53	0.0245	2.46536e+06
	2R	68.35	0.0264	4.81256e+06		Avg	57.752	0.01314	1.24068e+06		54.874	0.0147	1.71948e+06
	3L	66.36	0.0291	2.52506e+06
	3R	67.51	0.0217	2.04191e+06		ILR09	66.14	0.0775	9.6305e+06		69.28	0.0205	2.55434e+06
	4L	68.45	0.0197	2.09477e+06			59.34	0.0297	2.09052e+06		58.56	0.0286	2.73927e+06
	4R	72.93	0.0276	2.71647e+06			72.67	0.0307	3.74913e+06		69.59	0.0257	4.23058e+06
	5L	60.22	0.0225	1.6463e+06			70.89	0.0163	3.76452e+06		75.3	0.0171	4.33293e+06
	6L	61.11	0.0207	2.65141e+06			72.99	0.0291	2.84431e+06		74.5	0.0318	4.21946e+06
	6R	62.54	0.0422	5.35463e+06			56.48	0.0272	3.21136e+06		58.02	0.0233	3.12048e+06
						Avg	66.4183	0.0350833	4.21506e+06		67.5417	0.0245	3.53284e+06
ILR06	1L	57.93	0.0414	3.84126e+06
	1R	53.19	0.007	221148		ILR10	60.73	0.0298	5.07234e+06		63.47	0.025	4.41969e+06
	2 L	61.94	0.0403	3.47731e+06			56.77	0.0362	4.15139e+06		60.75	0.0222	2.39218e+06
	2 R	64.94	0.0354	1.56747e+06			55.92	0.0402	4.00781e+06		57.66	0.0445	3.73695e+06
	3 L	64.47	0.104	9.86239e+06			59.32	0.0501	4.55154e+06		64.12	0.0357	3.58946e+06
	3 R	68.52	0.0998	7.17671e+06			58.97	0.0338	4.0392e+06		56.99	0.0289	2.98774e+06
	4 L	61.93	0.0287	2.83855e+06			58.99	0.0402	4.92341e+06		65.6	0.0908	1.07997e+07
	4 R	66.81	0.0236	3.19315e+06		Avg	58.45	0.0383833	4.45761e+06		61.4317	0.0411833	4.65429e+06
	5 L	62.15	0.0397	3.74372e+06
	5 R	58.65	0.0548	1.54993e+06		ILR11	61.33	0.0282	3.66905e+06		66	0.024	2.8432e+06
	6 L	66.8	0.0814	1.02343e+07			61.89	0.0327	2.36903e+06		69.54	0.0265	2.89835e+06
	6 R	67.32	0.0592	4.98919e+06			65.15	0.0275	3.20739e+06		61.72	0.0334	3.72967e+06
							65.2	0.026	4.59667e+06		59.54	0.0247	2.82564e+06
ILR07	2 L	55.14	0.0103	1.00857e+06			70.9	0.0351	2.85006e+06		76.26	0.0248	2.8889e+06
	2 R	61.28	0.0166	1.14049e+06			64.51	0.0293	2.99944e+06		60.25	0.0794	5.52669e+06
	3 L	49.79	0.011	984281		Avg	64.83	0.0298	3.28194e+06		65.5517	0.0354667	3.45208e+06
	3 R	53.58	0.0162	1.39545e+06
	4 L	59.38	0.0124	2.82827e+06		ILR12	71.93	0.0074	363506		61.1	0.0296	4.41409e+06
	4 R	61.33	0.0071	1.38913e+06			73.76	0.0174	1.3249e+06		67.88	0.0211	2.37133e+06
	5 L	57.06	0.0153	1.31092e+06			72.42	0.0212	2.72896e+06		67.69	0.0121	1.59246e+06
	5 R	59.72	0.0094	581628			67.69	0.032	6.52186e+06		73.57	0.0219	3.21353e+06
	6 L	53	0.0245	2.46536e+06			71.09	0.0263	2.24437e+06		71.64	0.0141	884253
	6 R	52.85	0.0164	1.6967e+06			62.76	0.0352	3.17054e+06		76.88	0.0288	3.69674e+06
											63.34	0.0586	6.82042e+06
ILR09	1L	69.28	0.0205	2.55434e+06		Avg	69.9417	0.02325	2.72569e+06		68.8714	0.0266	3.28469e+06
	1R	66.14	0.0775	9.6305e+06
	2 L	58.56	0.0286	2.73927e+06		ILR13	57.99	0.0658	9.88867e+06		54.82	0.0142	2.01738e+06
	2 R	59.34	0.0297	2.09052e+06			69.32	0.0141	2.85706e+06		68.56	0.0146	1.89967e+06
	3 L	69.59	0.0257	4.23058e+06			67.76	0.0478	5.51094e+06		65.44	0.0088	238246
	3R	72.67	0.0307	3.74913e+06			63.16	0.0252	2.68143e+06		68	0.0183	2.16825e+06
	4 L	75.3	0.0171	4.33293e+06			59.76	0.0236	3.02616e+06		57.74	0.022	2.25115e+06
	4 R	70.89	0.0163	3.76452e+06			54.48	0.0238	2504764		62.33	0.0202	2.51723e+06
	5 L	74.5	0.0318	4.21946e+06							59.25	0.0197	2.34045e+06
	5 R	72.99	0.0291	2.84431e+06		Avg	62.0783	0.0333833	4.4115e+06		62.3057	0.0168286	1.91891e+06
	6 L	58.02	0.0233	3.12048e+06
	6 R	56.48	0.0272	3.21136e+06		ILR14	65.6	0.0086	865184		65.92	0.02	5.18794e+06
							68.77	0.0261	1.52765e+06		69.87	0.0284	4017868
ILR10	1L	63.47	0.025	4.41969e+06			64.29	0.0329	2.96411e+06		64.19	0.0655	1.01222e+07
	1R	60.73	0.0298	5.07234e+06			68.55	0.0123	721431		62.87	0.019	2.80311e+06
	2L	60.75	0.0222	2.39218e+06			70.22	0.0517	2.96796e+06		76.28	0.0227	3.55569e+06
	2R	56.77	0.0362	4.15139e+06			62.89	0.0212	1.4708e+06		64.72	0.0259	4.03453e+06
	3L	57.66	0.0445	3.73695e+06		Avg	66.72	0.0254667	1.75286e+06		67.3083	0.03025	4.95355e+06
	3R	55.92	0.0402	4.00781e+06
	4L	64.12	0.0357	3.58946e+06		ILR15	77.98	0.0422	2.22873e+06		56.3	0.0357	3.46786e+06
	4R	59.32	0.0501	4.55154e+06			72.39	0.0206	1.46175e+06		63.63	0.0244	3.03724e+06
	5L	56.99	0.0289	2.98774e+06			70.99	0.0151	952206		71.03	0.0221	3.66566e+06
	5R	58.97	0.0338	4.0392e+06			76.41	0.0166	1.13208e+06		61.83	0.0101	2.07831e+06
	6L	65.6	0.0908	1.07997e+07			60.29	0.021	1.49778e+06		72.86	0.0241	3.55118e+06
	6R	58.99	0.0402	4.92341e+06							57.96	0.0188	2.81062e+06
						Avg	71.612	0.0231	1.45451e+06		63.935	0.0225333	3.10181e+06
ILR11	1L	66	0.024	2.8432e+06
	1R	61.33	0.0282	3.66905e+06		ILR16	59.54	0.0242	1.47594e+06		57.28	0.016	2.96542e+06
	2 L	69.54	0.0265	2.89835e+06			61.9	0.0305	1.19118e+06		59.05	0.0322	3.27347e+06
	2 R	61.89	0.0327	2.36903e+06			70.15	0.0234	1.42602e+06		68.92	0.0399	4.58717e+06
	3 L	61.72	0.0334	3.72967e+06			65.19	0.0287	946476		65.06	0.0244	2.95468e+06
	3 R	65.15	0.0275	3.20739e+06			68.27	0.0319	1.48775e+06		66.31	0.0373	4.47052e+06
	4 L	59.54	0.0247	2.82564e+06			63.94	0.0534	3.3055e+06		58.48	0.035	4.4755e+06
	4 R	65.2	0.026	4.59667e+06		Avg	64.8317	0.0320167	1.63881e+06		62.5167	0.0308	3.78779e+06
	5 L	76.26	0.0248	2.8889e+06
	5 R	70.9	0.0351	2.85006e+06		ILR17	64.38	0.0158	714489		65.06	0.0306	5.28898e+06
	6 L	60.25	0.0794	5.52669e+06			65.67	0.0346	6.41481e+06		63.12	0.0309	3.54908e+06
	6 R	64.51	0.0293	2.99944e+06			66.45	0.0386	3.33587e+06		62.45	0.0297	2.87341e+06
							63.1	0.0338	3.27556e+06		55.97	0.005	421333
ILR12	1L	61.1	0.0296	4.41409e+06			56.06	0.0209	2.01679e+06		68.16	0.0591	4.92063e+06
	1R	71.93	0.0074	363506			66.05	0.0587	2.56228e+06		61.33	0.0524	6.90228e+06
	2 L	67.88	0.0211	2.37133e+06		Avg	63.6183	0.0337333	3.0533e+06		62.6817	0.0346167	3.99262e+06
	2 R	73.76	0.0174	1.3249e+06
	3 L	67.69	0.0121	1.59246e+06		ILR18	66.74	0.0208	905527		58.72	0.0315	1.86976e+06
	3 R	72.42	0.0212	2.72896e+06			68.92	0.0325	1.9373e+06		58.48	0.0295	2.52703e+06
	4 R	67.69	0.032	6.52186e+06			68.78	0.0208	984827		70.7	0.03	3.49302e+06
	4a L	73.57	0.0219	3.21353e+06			66.63	0.0239	1.02594e+06		65.28	0.0272	2.73503e+06
	4b L	71.64	0.0141	884253			62.72	0.0348	1.63142e+06		58.92	0.0475	3.74292e+06
	5 L	76.88	0.0288	3.69674e+06							54.42	0.0319	3.22884e+06
	5 R	71.09	0.0263	2.24437e+06		Avg	66.758	0.02656	1.297e+06		61.0867	0.0329333	2.93276e+06
	6 L	63.34	0.0586	6.82042e+06
	6 R	62.76	0.0352	3.17054e+06		ILR19	96.9	0.0048	276171		63.68	0.0721	7.30527e+06
							65.58	0.022	683418		65.98	0.0247	3.17878e+06
ILR13	1L	54.82	0.0142	2.01738e+06			67.82	0.0104	416448		64.74	0.0219	2.81953e+06
	1R	57.99	0.0658	9.88867e+06			72.08	0.014	1.13292e+06		62.8	0.0227	5.56602e+06
	2L	68.56	0.0146	1.89967e+06			77.66	0.0163	453039		78.59	0.0332	5.12719e+06
	2LB	65.44	0.0088	238246			83.33	0.0156	1.1929e+06		79.95	0.031	5.33138e+06
	2R	69.32	0.0141	2.85706e+06		Avg	77.2283	0.01385	692484		69.29	0.0342667	4.88803e+06
	3L	68	0.0183	2.16825e+06
	3R	67.76	0.0478	5.51094e+06		ILR21	71.21	0.0072	295947		59.73	0.0252	2.71562e+06
	4L	57.74	0.022	2.25115e+06			61.79	0.0199	682948		56.01	0.0324	2.76827e+06
	4R	63.16	0.0252	2.68143e+06			58.88	0.0314	1.90508e+06		60.29	0.0613	6.38141e+06
	5L	62.33	0.0202	2.51723e+06			67.44	0.0166	626556		63	0.0282	2.83756e+06
	5R	59.76	0.0236	3.02616e+06			57.31	0.0133	406479		67.21	0.0267	2.81416e+06
	6L	59.25	0.0197	2.34045e+06			61.12	0.0229	1.15815e+06		58.47	0.0325	3.42059e+06
	6R	54.48	0.0238	2504764		Avg	62.9583	0.01855	845860		60.785	0.0343833	3.4896e+06
ILR14	1L	65.92	0.02	5.18794e+06		ILR22	62.27	0.013	1.41451e+06		59.29	0.0141	2.31434e+06
	1R	65.6	0.0086	865184			58.74	0.0215	704729		72.68	0.0288	3.27183e+06
	2 L	69.87	0.0284	4017868			64.42	0.1959	1.52963e+07		59.03	0.0178	2.37713e+06
	2 R	68.77	0.0261	1.52765e+06			68.18	0.0205	1.01906e+06		60.92	0.0376	2.30172e+06
	3 L	64.19	0.0655	1.01222e+07			64.06	0.0426	1.5846e+06		68.91	0.03	3.18076e+06
	3 R	64.29	0.0329	2.96411e+06			69.22	0.0178	1.0315e+06		61.36	0.0297	3.32649e+06
	4 L	62.87	0.019	2.80311e+06		Avg	64.4817	0.0518833	3.50845e+06		63.6983	0.0263333	2.79538e+06
	4 R	68.55	0.0123	721431
	5 L	76.28	0.0227	3.55569e+06		ILR23	54.98	0.0072	681201		51.41	0.0096	324653
	5 R	70.22	0.0517	2.96796e+06			65.27	0.0522	4.867e+06		59.37	0.0209	1996981
	6 R	62.89	0.0212	1.4708e+06			61.94	0.0502	5.41883e+06		59.36	0.0477	5.28938e+06
	6L	64.72	0.0259	4.03453e+06			59.11	0.0217	3.65863e+06		58.44	0.015	2956886
							56.4	0.0403	3.31647e+06		51.79	0.009	818508
ILR15	1L	56.3	0.0357	3.46786e+06			59.6	0.0207	2.40667e+06		61.27	0.0243	3.0079e+06
	2 R	77.98	0.0422	2.22873e+06		Avg	59.55	0.03205	3.39147e+06		56.94	0.0210833	2.39905e+06
	2L	63.63	0.0244	3.03724e+06
	3 L	71.03	0.0221	3.66566e+06		ILR24	68.87	0.0194	1.44081e+06		65.8	0.0213	2.49744e+06
	3 R	72.39	0.0206	1.46175e+06			68.02	0.0415	4.17257e+06		67.45	0.0177	2.45197e+06
	4 L	61.83	0.0101	2.07831e+06			71.11	0.0079	1.74333e+06		73.02	0.0122	3.65554e+06
	4 R	70.99	0.0151	952206			65.36	0.0123	887747		66.77	0.0183	2.13571e+06
	5 L	72.86	0.0241	3.55118e+06			68.69	0.0257	2.26583e+06		74.45	0.0175	2.57586e+06
	5 R	76.41	0.0166	1.13208e+06		Avg	68.41	0.02136	2.10206e+06		69.498	0.0174	2.6633e+06
	6 L	57.96	0.0188	2.81062e+06
	6 R	60.29	0.021	1.49778e+06		ILR25	71.9	0.0102	691692		55.8	0.0145	1.57531e+06
							64.36	0.0207	988951		58.92	0.0209	2.0897e+06
ILR16	1L	57.28	0.016	2.96542e+06			60.17	0.0207	1.54974e+06		62.4	0.0276	3.42961e+06
	1R	59.54	0.0242	1.47594e+06			63.12	0.019	1.08888e+06		61.3	0.0177	1.95622e+06
	2 L	59.05	0.0322	3.27347e+06			65.85	0.0118	574626		60.53	0.0187	1.76174e+06
	2 R	61.9	0.0305	1.19118e+06			69.39	0.0465	3.111e+06		60.12	0.0246	2.68364e+06
	3 L	68.92	0.0399	4.58717e+06		Avg	65.7983	0.0214833	1.33415e+06		59.845	0.0206667	2.24937e+06
	3 R	70.15	0.0234	1.42602e+06
	4 L	65.06	0.0244	2.95468e+06		ILR27	69.65	0.0273	988945		57.84	0.026	2.93579e+06
	4 R	65.19	0.0287	946476			68.2	0.0248	1.42406e+06		71.38	0.0366	3.84816e+06
	5 L	66.31	0.0373	4.47052e+06			74.57	0.0285	2.46849e+06		59.14	0.0298	2.76206e+06
	5 R	68.27	0.0319	1.48775e+06			61.2	0.0452	902448		77.13	0.0376	4.14267e+06
	6 L	58.48	0.035	4.4755e+06			57.64	0.018	1.01049e+06		78.19	0.0166	873506
	6 R	63.94	0.0534	3.3055e+06							57.51	0.0383	3.36508e+06
											56.49	0.0502	4.88645e+06
ILR17	1L	65.06	0.0306	5.28898e+06		Avg	66.252	0.02876	1.35889e+06		65.3829	0.0335857	3.2591e+06
	1R	64.38	0.0158	714489
	2L	63.12	0.0309	3.54908e+06		ILR29	72.24	0.0287	3.45025e+06		65.66	0.0266	3.56023e+06
	2R	65.67	0.0346	6.41481e+06			69.77	0.0433	2.33635e+06		66.07	0.0617	5.69777e+06
	3L	62.45	0.0297	2.87341e+06			70.63	0.0295	2.40618e+06		73.95	0.0436	6.12258e+06
	3R	66.45	0.0386	3.33587e+06			64.37	0.0275	2.21783e+06		60.67	0.0348	3.39858e+06
	4L	55.97	0.005	421333			64.48	0.0377	1.82263e+06		64.18	0.0469	3.92652e+06
	4R	63.1	0.0338	3.27556e+06			64.43	0.0877	4.78986e+06		65.35	0.0351	3.40114e+06
	5L	68.16	0.0591	4.92063e+06		Avg	67.6533	0.0424	2.83718e+06		65.98	0.04145	4.35114e+06
	5R	56.06	0.0209	2.01679e+06
	6L	61.33	0.0524	6.90228e+06
	6R	66.05	0.0587	2.56228e+06
ILR18	1L	58.72	0.0315	1.86976e+06
	2 L	58.48	0.0295	2.52703e+06
	2 R	66.74	0.0208	905527
	3 L	70.7	0.03	3.49302e+06
	3 R	68.92	0.0325	1.9373e+06
	4 L	65.28	0.0272	2.73503e+06
	4 R	68.78	0.0208	984827
	5 R	66.63	0.0239	1.02594e+06
	5L	58.92	0.0475	3.74292e+06
	6 R	62.72	0.0348	1.63142e+06
	6L	54.42	0.0319	3.22884e+06
ILR19	1L	63.68	0.0721	7.30527e+06
	1R	96.9	0.0048	276171
	2 R	65.58	0.022	683418
	2L	65.98	0.0247	3.17878e+06
	3 L	64.74	0.0219	2.81953e+06
	3 R	67.82	0.0104	416448
	4L	62.8	0.0227	5.56602e+06
	4R	72.08	0.014	1.13292e+06
	5 L	78.59	0.0332	5.12719e+06
	5 R	77.66	0.0163	453039
	6 L	79.95	0.031	5.33138e+06
	6 R	83.33	0.0156	1.1929e+06
ILR21	1L	59.73	0.0252	2.71562e+06
	1R	71.21	0.0072	295947
	2 L	56.01	0.0324	2.76827e+06
	2 R	61.79	0.0199	682948
	3 R	58.88	0.0314	1.90508e+06
	3L	60.29	0.0613	6.38141e+06
	4 L	63	0.0282	2.83756e+06
	4 R	67.44	0.0166	626556
	5 L	67.21	0.0267	2.81416e+06
	5 R	57.31	0.0133	406479
	6 L	58.47	0.0325	3.42059e+06
	6 R	61.12	0.0229	1.15815e+06
ILR22	1L	59.29	0.0141	2.31434e+06
	1R	62.27	0.013	1.41451e+06
	2L	72.68	0.0288	3.27183e+06
	2R	58.74	0.0215	704729
	3L	59.03	0.0178	2.37713e+06
	3R	64.42	0.1959	1.52963e+07
	4 L	60.92	0.0376	2.30172e+06
	4 R	68.18	0.0205	1.01906e+06
	5 L	68.91	0.03	3.18076e+06
	5 R	64.06	0.0426	1.5846e+06
	6 L	61.36	0.0297	3.32649e+06
	6 R	69.22	0.0178	1.0315e+06
ILR23	1L	51.41	0.0096	324653
	1R	54.98	0.0072	681201
	2 L	59.37	0.0209	1996981
	2 R	65.27	0.0522	4.867e+06
	3 L	59.36	0.0477	5.28938e+06
	3 R	61.94	0.0502	5.41883e+06
	4L	58.44	0.015	2956886
	4R	59.11	0.0217	3.65863e+06
	5 R	56.4	0.0403	3.31647e+06
	5L	51.79	0.009	818508
	6 L	61.27	0.0243	3.0079e+06
	6 R	59.6	0.0207	2.40667e+06
ILR24	2 L	65.8	0.0213	2.49744e+06
	2 R	68.87	0.0194	1.44081e+06
	3 L	67.45	0.0177	2.45197e+06
	3 R	68.02	0.0415	4.17257e+06
	4L	73.02	0.0122	3.65554e+06
	4R	71.11	0.0079	1.74333e+06
	5 L	66.77	0.0183	2.13571e+06
	5 R	65.36	0.0123	887747
	6 L	74.45	0.0175	2.57586e+06
	6 R	68.69	0.0257	2.26583e+06
ILR25	1L	55.8	0.0145	1.57531e+06
	1R	71.9	0.0102	691692
	2 L	58.92	0.0209	2.0897e+06
	2 R	64.36	0.0207	988951
	3 L	62.4	0.0276	3.42961e+06
	3 R	60.17	0.0207	1.54974e+06
	4 L	61.3	0.0177	1.95622e+06
	4 R	63.12	0.019	1.08888e+06
	5 L	60.53	0.0187	1.76174e+06
	5 R	65.85	0.0118	574626
	6 L	60.12	0.0246	2.68364e+06
	6 R	69.39	0.0465	3.111e+06
ILR27	1L	57.84	0.026	2.93579e+06
	2 L	71.38	0.0366	3.84816e+06
	2 R	69.65	0.0273	988945
	3 L	59.14	0.0298	2.76206e+06
	3 R	68.2	0.0248	1.42406e+06
	4 L	77.13	0.0376	4.14267e+06
	4LB	78.19	0.0166	873506
	4R	74.57	0.0285	2.46849e+06
	5 L	57.51	0.0383	3.36508e+06
	5R	61.2	0.0452	902448
	6 L	56.49	0.0502	4.88645e+06
	6 R	57.64	0.018	1.01049e+06
ILR29	1L	65.66	0.0266	3.56023e+06
	1R	72.24	0.0287	3.45025e+06
	2 L	66.07	0.0617	5.69777e+06
	2 R	69.77	0.0433	2.33635e+06
	3 L	73.95	0.0436	6.12258e+06
	3 R	70.63	0.0295	2.40618e+06
	4 L	60.67	0.0348	3.39858e+06
	4 R	64.37	0.0275	2.21783e+06
	5 L	64.18	0.0469	3.92652e+06
	5 R	64.48	0.0377	1.82263e+06
	6 L	65.35	0.0351	3.40114e+06
	6 R	64.43	0.0877	4.78986e+06

## Sheet: PS19 Mouse info
ILR2 No.	Mouse ID	Ear punch	Genotype	Sex	DOB	Treatment	Injection Date	Injection notes		Euthanized	Age at S.X.	Age at Euthansisa	Brain mass (mg)	Body mass (g)	Brain Mass/Body Mass
ILR2-01	PS19-13	Y LF	PS19	M	2021-05-04	GFP	2021-11-01			2022-02-01	6	8	444	24.1	18.4232
ILR2-03	PS19-11	B RF	PS19	M	2021-05-04	GFP	2021-11-01			2022-02-01	5	8	464	36.3	12.7824
ILR2-04	PS19-09	Y RF	PS19	M	2021-05-04	GFP	2021-11-01			2022-02-01	5	8	464	41.9	11.074
ILR2-05	PS19-10	Y LF	PS19	M	2021-05-04	GFP	2021-11-01			2022-02-01	5	8	475	22.7	20.9251
ILR2-06		RF/RB/LB	PS19	F	2021-05-04	GFP	2021-11-01			2022-02-01	5	8	490	30.1	16.2791
ILR2-10		B LB	PS19	F	2021-05-04	GFP	2021-11-01			2022-02-01	5	8	466	24	19.4167
ILR2-11		LB/RB	PS19	F	2021-05-04	GFP	2021-11-01			2022-02-01	5	8	498	23.4	21.2821
ILR2-12		Y LB	PS19	F	2021-05-04	GFP	2021-11-01			2022-02-01	5	8	483	32	15.0938
ILR2-16		RB/LB	PS19	F	2021-05-04	GFP	2021-11-01			2022-02-01	5	8	457	28.5	16.0351
ILR2-19		RB/RF/LB	PS19	F	2021-05-04	GFP	2021-11-01			2022-02-01	5	8	464	26.8	17.3134
ILR2-23		B LB	PS19	F	2021-05-04	GFP	2021-11-01			2022-02-01	5	8	454	17.8	25.5056
ILR2-24	PS19-14	Y RF	PS19	M	2021-05-04	GFP	2021-11-01			2022-02-01	5	8	465	29.8	15.604
ILR2-25	PS19-04	Y RF	PS19	M	2021-05-04	GFP	2021-11-01			2022-02-01	5	8	468	33	14.1818
ILR2-28	PS19-05	Y LF	PS19	M	2021-05-04	GFP	2021-11-01			2022-02-01	5	8	455	34.5	13.1884
ILR2-02	PS19-01	B RF	PS19	M	2021-05-04	IL1Ra	2021-11-01			2022-02-01	5	8	465	34.6	13.4393
ILR2-07	PS19-02		PS19	M	2021-05-04	IL1Ra	2021-11-01		Euthanized for health concern (wasting) 12/18/21	2022-02-01	5	8
ILR2-08	PS19-12	Y RF	PS19	M	2021-05-04	IL1Ra	2021-11-01			2022-02-01	5	8	442	28.6	15.4545	low IL1Ra expression
ILR2-09	PS19-03	Y RF	PS19	M	2021-05-04	IL1Ra	2021-11-01			2022-02-01	5	8	469	28.2	16.6312
ILR2-13		Y LB	PS19	F	2021-05-04	IL1Ra	2021-11-01			2022-02-01	5	8	462	32.8	14.0854
ILR2-14		RB/LB	PS19	F	2021-05-04	IL1Ra	2021-11-01			2022-02-01	5	8	478	30.2	15.8278
ILR2-15		R LB	PS19	F	2021-05-04	IL1Ra	2021-11-01			2022-02-01	5	8	475	22.9	20.7424	low IL1Ra expression
ILR2-17		RB/RF/LB	PS19	F	2021-05-04	IL1Ra	2021-11-01			2022-02-01	5	8	474	33.1	14.3202
ILR2-18		Y LB	PS19	F	2021-05-04	IL1Ra	2021-11-01		FD 12/06/21	2022-02-01	5	8
ILR2-20		RB/LB	PS19	F	2021-05-04	IL1Ra	2021-11-01			2022-02-01	5	8	477	29.5	16.1695
ILR2-21		Y RF/LB	PS19	F	2021-05-04	IL1Ra	2021-11-01			2022-02-01	5	8	470	14.9	31.5436
ILR2-22	PS19-08	RF	PS19	M	2021-05-04	IL1Ra	2021-11-01			2022-02-01	5	8	469	18.5	25.3514
ILR2-26	PS19-07	B LF	PS19	M	2021-05-04	IL1Ra	2021-11-01			2022-02-01	5	8	460	32.4	14.1975	low IL1Ra expression
ILR2-27	PS19-06	B RF	PS19	M	2021-05-04	IL1Ra	2021-11-01			2022-02-01	5	8	436	29.1	14.9828
ILR2-30			N		2021-05-04	none				2022-02-09		9	466	28.4	16.4085
ILR2-31			N		2021-05-04	none				2022-02-09		9	468	29.2	16.0274
ILR2-32	PS19 F		PS19	F	2021-05-04	none				2022-02-09		9	439	19.3	22.7461	Blue LM or LB. Some ataxia
ILR2-33	PS19 F		PS19	F	2021-05-04	none				2022-02-09		9	447	31.7	14.1009	3 holes on R LM or LB notch
ILR2-34	PS19-16		PS19	M	2021-05-04	none				2022-02-09		9	442	20.2	21.8812	no tag Rear foot wounds - also base of tail
ILR2-35	PS19-18		PS19	M	2021-05-04	none				2022-02-09		9	460	27	17.037	Blue LF/LB
ILR2-36			N		2021-05-04	none				2022-02-09		9	479	33	14.5152
ILR2-37			N		2021-05-04	none				2022-02-09		9	471	32	14.7188
ILR2-38	PS19-15		PS19	M	2021-05-04	none				2022-03-17		10	439	18.1	24.2541
ILR2-39			N		2021-05-04	none				2022-05-02		11	452	29.2	15.4795
ILR2-40			N		2021-05-04	none				2022-05-02		11	462	30	15.4
ILR2-41	PS19-19		PS19	M	2021-05-04	none				2022-05-02		11	423	22.8	18.5526	Flagged by vet for hunched posture 4/20/22
ILR2-42	RM/LM		PS19	F	2021-05-04	none				2022-05-02		11	428	20.2	21.1881
ILR2-43	Blue		PS19	F	2021-05-04	none				2022-05-02		11	438	22	19.9091
ILR2-44			N		2021-05-04	none				2022-05-02		11	471	28	16.8214
ILR2-45			N		2021-05-04	none				2022-05-02		11	447	34.3	13.0321
ILR2-46			N		2021-05-04	none				2022-05-02		11	476	29.7	16.0269
ILR2-47	PS19-17		PS19	M	2021-05-04	none				2022-05-02		11	404	22.9	17.6419
ILR2-48			N		2021-05-04	none				2022-05-02		11	448	28.1	15.9431
													466.308

[truncated: 8 more sheets: PS19 PCX qPCR data, PS19 IL1Ra ELISA, PS19 Total Tau ELISA, PS19 pS199 ELISA, PS19 pS396 ELISA, PS19 TOC1 ELISA, PS19 AT8 IHC, PS19 MHCII IHC]
